# Supplementary material for: The CtrCBL1/CtrCIPK6 Complex of Citrus Phosphorylates CtrBBX32 to Regulate CtrSTP1‐Mediated Sugar Accumulation and Cold Tolerance
Source: Adv Sci (Weinh). 2025 Sep 26;12(46):e08372. doi: 10.1002/advs.202508372 (PMC12697822; doi:10.1002/advs.202508372)
Supplement: Supplementary file 2 — Supporting DataFile [file ADVS-12-e08372-s002.zip]

Archive with 2 entries (2 files):
- 20250909 supplemental figures for blots.docx
- original data.xlsx
