# Supplementary material for: The CtrCBL1/CtrCIPK6 Complex of Citrus Phosphorylates CtrBBX32 to Regulate CtrSTP1‐Mediated Sugar Accumulation and Cold Tolerance
Source: Adv Sci (Weinh). 2025 Sep 26;12(46):e08372. doi: 10.1002/advs.202508372 (PMC12697822; doi:10.1002/advs.202508372)
Supplement: Supplementary file 2 — Supporting DataFile [file ADVS-12-e08372-s002.zip › original data.xlsx]

## Sheet: Figure 1
Figure 1a
Detector	Sample	Ct	ACTIN Ct	ACTIN Ct average value	△Ct	△△Ct	2^(-△△Ct)(quantity)	RQ	sd
CtrSTP1	0 h(25℃)	26.6342	22.2826	21.7899	4.84433	-0.288207	1.22112	1.01164	0.19093		Figure 1a 0 h(25℃) vs 0 h(4℃)
		26.9717	21.2409		5.18183	0.0492961	0.966408				P value	0.6873
		27.1613	21.8462		5.37145	0.238911	0.847385				P value summary	ns
	0 h(4℃)	24.1509	19.0633	19.0861	5.06487	-0.0676697	1.04802	1.05947	0.012226		Significantly different (P < 0.05)?	No
		24.1178	19.0846		5.03176	-0.100774	1.07235				One- or two-tailed P value?	Two-tailed
		24.1372	19.1104		5.05115	-0.0813892	1.05804				t, df	t=0.4330, df=4
	6 h(25℃)	26.7368	21.6935	21.9013	4.8355	-0.297037	1.22862	1.09248	0.122849		Figure 1a 6 h(25℃) vs 6 h(4℃)
		26.9512	22.2701		5.0499	-0.0826337	1.05895				P value	0.5615
		27.0485	21.7402		5.1472	0.0146678	0.989885				P value summary	ns
	6 h(4℃)	23.9084	19.0724	19.0638	4.84468	-0.287859	1.22083	1.19528	0.25334		Significantly different (P < 0.05)?	No
		23.6754	19.042		4.61161	-0.520925	1.43487				One- or two-tailed P value?	Two-tailed
		24.3008	19.0769		5.23703	0.104494	0.930131				t, df	t=0.6324, df=4
	12 h(25℃)	26.6534	21.5275	21.815	4.8384	-0.294135	1.22615	1.13516	0.210404		Figure 1a 12 h(25℃) vs 12 h(4℃)
		26.586	21.7057		4.77105	-0.361488	1.28475				P value	0.6585
		27.1082	22.2118		5.29327	0.160733	0.894571				P value summary	ns
	12 h(4℃)	24.5517	19.5887	19.5202	5.03152	-0.10101	1.07252	1.07665	0.0308172		Significantly different (P < 0.05)?	No
		24.5849	19.5807		5.06476	-0.0677784	1.0481				One- or two-tailed P value?	Two-tailed
		24.503	19.3911		4.98286	-0.149676	1.10932				t, df	t=0.4766, df=4
	24 h(25℃)	27.0217	22.5867	22.4287	4.59298	-0.539557	1.45353	1.41034	0.0383945		Figure 1a 24 h(25℃) vs 24 h(4℃)
		27.0785	22.3335		4.64975	-0.482786	1.39744				P value	0.0117
		27.0965	22.3659		4.6678	-0.464731	1.38006				P value summary	*
	24 h(4℃)	23.0485	18.6353	18.5925	4.45601	-0.676528	1.59829	1.6471	0.0848282		Significantly different (P < 0.05)?	Yes
		22.9218	18.5173		4.32926	-0.803272	1.74505				One- or two-tailed P value?	Two-tailed
		23.0488	18.625		4.4563	-0.676237	1.59797				t, df	t=4.404, df=4
	72 h(25℃)	27.2072	22.6351	22.8732	4.33397	-0.798561	1.73937	1.58924	0.688818		Figure 1a 72 h(25℃) vs 72 h(4℃)
		26.8744	22.9996		4.00119	-1.13134	2.19062				P value	<0.001
		28.2611	22.9849		5.38795	0.255415	0.837746				P value summary	***
	72 h(4℃)	21.248	19.0884	19.0739	2.17419	-2.95834	7.7723	8.04002	0.26798		Significantly different (P < 0.05)?	Yes
		21.1993	19.0534		2.12543	-3.00711	8.0395				One- or two-tailed P value?	Two-tailed
		21.1518	19.0797		2.07799	-3.05455	8.30826				t, df	t=15.12, df=4
	120 h(25℃)	26.5566	22.6381	22.8604	3.69614	-1.43639	2.70644	2.26193	0.38572		Figure 1a 120 h(25℃) vs 120 h(4℃)
		26.982	22.9869		4.12153	-1.011	2.01531				P value	<0.001
		26.9475	22.9562		4.08705	-1.04548	2.06405				P value summary	***
	120 h(4℃)	19.9531	19.7278	19.6731	0.280047	-4.85249	28.8898	27.1968	1.56685		Significantly different (P < 0.05)?	Yes
		20.1165	19.6429		0.443364	-4.68917	25.7977				One- or two-tailed P value?	Two-tailed
		20.0559	19.6486		0.382844	-4.74969	26.9029				t, df	t=26.76, df=4
	168 h(25℃)	26.5826	22.1106	22.5503	4.03233	-1.10021	2.14385	2.00577	0.147782		Figure 1a 168 h(25℃) vs 168 h(4℃)
		26.666	22.7956		4.11564	-1.01689	2.02356				P value	<0.001
		26.7954	22.7448		4.24509	-0.887447	1.8499				P value summary	***
	168 h(4℃)	19.7855	19.5149	19.3458	0.43972	-4.69281	25.8629	27.1762	1.1412		Significantly different (P < 0.05)?	Yes
		19.6747	19.3602		0.328947	-4.80359	27.927				One- or two-tailed P value?	Two-tailed
		19.6845	19.1622		0.338709	-4.79383	27.7387				t, df	t=37.89, df=4
	240h(25℃)	27.191	22.3964	22.532	4.65893	-0.473607	1.38858	1.28642	0.180291		Figure 1a 240 h(25℃) vs 240 h(4℃)
		27.5559	22.7483		5.02384	-0.108695	1.07825				P value	<0.001
		27.1869	22.4514		4.65492	-0.477614	1.39244				P value summary	***
	240h(4℃)	19.4246	19.6287	19.6038	-0.179157	-5.31169	39.7172	43.0386	2.90088		Significantly different (P < 0.05)?	Yes
		19.2421	19.6583		-0.361723	-5.49426	45.0751				One- or two-tailed P value?	Two-tailed
		19.2663	19.5243		-0.337469	-5.47	44.3236				t, df	t=24.88, df=4
Figure 1b
Detector	Sample	Ct	ACTIN Ct	ACTIN Ct average value	△Ct	△△Ct	2^(-△△Ct)(quantity)	RQ	sd
CtrSTP1	leaf	25.9806	19.2992	19.2574	6.72321	-0.0188478	1.01315	1.00024	0.0269616		Figure 1b leaf vs root		Figure 1b stem vs root		Figure 1b stem vs leaf
	leaf	25.9732	19.2509		6.71585	-0.0262025	1.01833				P value	<0.001	P value	<0.001	P value	0.2415
	leaf	26.0445	19.2221		6.78711	0.0450503	0.969256				P value summary	***	P value summary	***	P value summary	ns
	root	22.3784	18.0844	18.1699	4.20852	-2.53353	5.78988	5.26995	0.450694		Significantly different (P < 0.05)?	Yes	Significantly different (P < 0.05)?	Yes	Significantly different (P < 0.05)?	No
	root	22.5815	18.2452		4.41164	-2.33042	5.02951				One- or two-tailed P value?	Two-tailed	One- or two-tailed P value?	Two-tailed	One- or two-tailed P value?	Two-tailed
	root	22.5928	18.18		4.42288	-2.31917	4.99047				t, df	t=16.38, df=4	t, df	t=16.14, df=4	t, df	t=1.374, df=4
	stem	24.8418	18.1976	18.2375	6.60422	-0.137834	1.10025	1.0445	0.0488653
	stem	24.9451	18.2312		6.7076	-0.0344518	1.02417
	stem	24.9665	18.2838		6.729	-0.0130533	1.00909
Figure 1f
Detector	Sample	Absorption value（nmol min-1mg-1 cells FW）	RQ	sd
CtrSTP1	PH=3	5.71042	6.02466	0.548188
		6.65765
		5.70591
	PH=4	5.85626	6.46319	0.568173
		6.55089
		6.98241
	PH=5	8.17471	7.65349	0.470811
		7.52669
		7.25906
	PH=5.5	6.1705	6.20057	0.0838346
		6.13592
		6.29529
	PH=6	4.66396	4.04651	0.64678
		4.10164
		3.37393
	PH=7	2.8492	3.10981	0.497663
		2.79657
		3.68366
	PH=8	2.04631	1.81928	0.208178
		1.77417
		1.63735
Figure 1g
Detector	Sample	Absorption value（nmol min-1mg-1 cells FW）	RQ	sd
Pdr196	0min	0.112765	0.100236	0.0217016
		0.0751767
		0.112765
	1min	0.248083	0.248083	0.0300707
		0.278154
		0.218012
	2min	0.330777	0.250589	0.0730156
		0.233048
		0.187942
	3min	0.263118	0.215506	0.063937
		0.240565
		0.142836
	4min	0.345813	0.243071	0.0927856
		0.165389
		0.218012
	5min	0.255601	0.318248	0.0543841
		0.345813
		0.35333
CtrSTP1	0min	0.150353	0.155365	0.00868065
		0.165389
		0.150353
	1min	9.6602	8.81572	0.781126
		8.11908
		8.66787
	2min	18.313	16.4913	1.88618
		16.614
		14.5467
	3min	20.9893	21.1196	0.113846
		21.1697
		21.1998
	4min	28.5446	28.0309	1.53556
		29.2437
		26.3043
	5min	36.19	33.3383	2.55867
		32.5816
		31.2434
Figure 1h
Detector	Sample	Glucose uptake relative rate(%)	RQ	sd							Figure 1h Control vs glucose		Figure 1h Control vs sucrose
CtrSTP1	Control	0.98668	1.00008	0.0691848							P value	<0.001	P value	0.263
		0.938579									P value summary	***	P value summary	ns
		1.07499									Significantly different (P < 0.05)?	Yes	Significantly different (P < 0.05)?	No
	glucose	0.187716	0.195116	0.0170381							One- or two-tailed P value?	Two-tailed	One- or two-tailed P value?	Two-tailed
		0.214603									t, df	t=19.57, df=4	t, df	t=1.302, df=4
		0.183029									Figure 1h Control vs fructose		Figure 1h Control vs raffinose
	fructose	0.544401	0.592583	0.0595085							P value	0.0015	P value	0.5178
		0.574248									P value summary	**	P value summary	ns
		0.659102									Significantly different (P < 0.05)?	Yes	Significantly different (P < 0.05)?	No
	mannose	0.346818	0.387354	0.0409534							One- or two-tailed P value?	Two-tailed	One- or two-tailed P value?	Two-tailed
		0.428712									t, df	t=7.734, df=4	t, df	t=0.7084, df=4
		0.386532									Figure 1h Control vs mannose		Figure 1h Control vs stachyose
	ribose	1.01727	1.12399	0.0994668							P value	<0.001	P value	0.5311
		1.1406									P value summary	***	P value summary	ns
		1.21411									Significantly different (P < 0.05)?	Yes	Significantly different (P < 0.05)?	No
	sucrose	0.937346	0.938004	0.0451442							One- or two-tailed P value?	Two-tailed	One- or two-tailed P value?	Two-tailed
		0.893192									t, df	t=13.20, df=4	t, df	t=0.6848, df=4
		0.983473									Figure 1h Control vs ribose		Figure 1h Control vs cccp
	raffinose	0.912926	0.96448	0.0528306							P value	0.1512	P value	<0.001
		1.0185									P value summary	ns	P value summary	***
		0.962013									Significantly different (P < 0.05)?	No	Significantly different (P < 0.05)?	Yes
	stachyose	1.1258	0.926492	0.172787							One- or two-tailed P value?	Two-tailed	One- or two-tailed P value?	Two-tailed
		0.818944									t, df	t=1.771, df=4	t, df	t=24.66, df=4
		0.834731
	cccp	0.0135668	0.0148002	0.0013734
		0.0145535
		0.0162802
Figure 1i
Detector	Reciprocal of glucose concentration	Glucose uptake value	RQ	sd
CtrSTP1	0.1	1.4683	1.5581	0.171274
		1.4504
		1.7556
	0.05	0.7691	0.910067	0.256206
		1.2058
		0.7553
	0.0333	0.6893	0.6817	0.00745453
		0.6744
		0.6814
	0.02	0.4949	0.474933	0.0251409
		0.4832
		0.4467
	0.01	0.3401	0.3039	0.0319967
		0.2922
		0.2794
	0.0066667	0.2514	0.237833	0.0117798
		0.2319
		0.2302
	0.005	0.1698	0.180467	0.01065
		0.1805
		0.1911
	0.004	0.2357	0.185433	0.0451031
		0.1485
		0.1721
Figure 1i
Detector	glucose concentration	Glucose uptake value	RQ	sd
CtrSTP1	10	0.681067	0.646711	0.0669121
		0.689467
		0.5696
	20	1.30027	1.1512	0.278997
		0.829333
		1.324
	30	1.4508	1.46707	0.0160067
		1.4828
		1.4676
	50	2.02067	2.10956	0.114431
		2.06933
		2.23867
	100	2.94	3.31378	0.332966
		3.42267
		3.57867
	150	3.978	4.21133	0.202705
		4.312
		4.344
	200	5.888	5.55289	0.328231
		5.53867
		5.232
	250	4.74333	5.59556	0.767799
		6.23333
		5.81

## Sheet: Figure 2
Figure 2c
	Sample	EL	Average	sd
before	TRV-EV	3.74436	3.35485	0.378838
		2.98767				Figure 2c after: TRV-EV vs TRV-STP1-1
		3.33253				P value	<0.001
	TRV-STP1-1	4.43242	4.1682	0.254987		P value summary	***
		4.14859				Significantly different (P < 0.05)?	Yes
		3.92358				One- or two-tailed P value?	Two-tailed
	TRV-STP1-2	4.55679	4.69107	0.190236		t, df	t=9.249, df=4
		4.60766
		4.90876
after	TRV-EV	6.82345	6.91393	0.168688		Figure 2c after: TRV-EV vs TRV-STP1-2
		6.80979				P value	<0.001
		7.10855				P value summary	***
	TRV-STP1-1	25.6357	22.851	2.97966		Significantly different (P < 0.05)?	Yes
		19.7087				One- or two-tailed P value?	Two-tailed
		23.2088				t, df	t=17.97, df=4
	TRV-STP1-2	31.4088	29.3137	2.15271
		27.1076
		29.4247
Figure 2d
	Sample	MDA content	Average	sd
before	TRV-EV	4.0283	4.50801	0.575167
		4.35009				Figure 2d after: TRV-EV vs TRV-STP1-1
		5.14564				P value	<0.001
	TRV-STP1-1	4.69156	4.40491	0.318936		P value summary	***
		4.06135				Significantly different (P < 0.05)?	Yes
		4.46182				One- or two-tailed P value?	Two-tailed
	TRV-STP1-2	4.38463	4.30638	0.104043		t, df	t=16.20, df=4
		4.18831
		4.34619
after	TRV-EV	5.35128	5.35128	0.279162		Figure 2d after: TRV-EV vs TRV-STP1-2
		5.07211				P value	<0.001
		5.63044				P value summary	***
	TRV-STP1-1	9.61307	10.028	0.414952		Significantly different (P < 0.05)?	Yes
		10.443				One- or two-tailed P value?	Two-tailed
		10.028				t, df	t=11.01, df=4
	TRV-STP1-2	11.5869	11.222	0.879843
		10.2184
		11.8606
Figure 2f
	Sample	content	Average	sd
fructose	TRV-EV	0.323423	0.35045	0.0267346		Figure 2f TRV-EV vs TRV-STP1-1			Figure 2f TRV-EV vs TRV-STP1-2
		0.351045				P value	0.0038		P value	0.0081
		0.376882				P value summary	**		P value summary	**
	TRV-STP1-1	0.244421	0.211672	0.0295986		Significantly different (P < 0.05)?	Yes		Significantly different (P < 0.05)?	Yes
		0.186829				One- or two-tailed P value?	Two-tailed		One- or two-tailed P value?	Two-tailed
		0.203766				t, df	t=6.032, df=4		t, df	t=4.895, df=4
	TRV-STP1-2	0.211883	0.226764	0.0345579
		0.266269
		0.20214
	Sample	content	Average	sd		Figure 2f TRV-EV vs TRV-STP1-1			Figure 2f TRV-EV vs TRV-STP1-2
glutose	TRV-EV	0.463721	0.465956	0.0610219		P value	0.0029		P value	0.0035
		0.528065				P value summary	**		P value summary	**
		0.406083				Significantly different (P < 0.05)?	Yes		Significantly different (P < 0.05)?	Yes
	TRV-STP1-1	0.21166	0.228937	0.0154687		One- or two-tailed P value?	Two-tailed		One- or two-tailed P value?	Two-tailed
		0.233648				t, df	t=6.510, df=4		t, df	t=6.152, df=4
		0.241502
	TRV-STP1-2	0.254862	0.225974	0.0287037
		0.225602
		0.197458
	Sample	content	Average	sd		Figure 2f TRV-EV vs TRV-STP1-1			Figure 2f TRV-EV vs TRV-STP1-2
surcose	TRV-EV	3.07373	2.64319	0.39279		P value	0.0214		P value	0.0083
		2.55144				P value summary	*		P value summary	**
		2.30439				Significantly different (P < 0.05)?	Yes		Significantly different (P < 0.05)?	Yes
	TRV-STP1-1	1.73464	1.68976	0.219384		One- or two-tailed P value?	Two-tailed		One- or two-tailed P value?	Two-tailed
		1.4514				t, df	t=3.667, df=4		t, df	t=4.855, df=4
		1.88323
	TRV-STP1-2	1.16944	1.38816	0.214097
		1.59732
		1.39772
Figure 2i
	Sample	EL	Average	sd
before	OE-EV	9.44027	9.12239	0.526386		Figure 2i after: OE-EV vs #1
		9.41211				P value	<0.001
		8.51479				P value summary	***
	#1	8.28483	8.33086	0.339277		Significantly different (P < 0.05)?	Yes
		8.6908				One- or two-tailed P value?	Two-tailed
		8.01694				t, df	t=9.034, df=4
	#2	7.63424	7.93159	0.768269
		7.35643				Figure 2i after: OE-EV vs #2
		8.80409				P value	0.0013
after	OE-EV	69.7602	70.9245	8.59895		P value summary	**
		62.967				Significantly different (P < 0.05)?	Yes
		80.0463				One- or two-tailed P value?	Two-tailed
	#1	15.3871	16.4851	1.33909		t, df	t=8.095, df=4
		16.0911
		17.9769
	#2	24.8634	23.8562	1.03354
		22.7982
		23.907
Figure 2j
	Sample	MDA content	Average	sd
before	OE-EV	2.419	2.19222	0.329505		Figure 2j after: OE-EV vs #1
		2.3434				P value	<0.001
		1.81425				P value summary	***
	#1	2.72323	2.88828	0.165045		Significantly different (P < 0.05)?	Yes
		3.05332				One- or two-tailed P value?	Two-tailed
		2.88828				t, df	t=14.34, df=4
	#2	2.87256	2.8492	0.17632
		3.01268				Figure 2j after: OE-EV vs #2
		2.66237				P value	<0.001
after	OE-EV	9.18838	10.5533	1.30347		P value summary	***
		10.6865				Significantly different (P < 0.05)?	Yes
		11.7851				One- or two-tailed P value?	Two-tailed
	#1	5.36862	5.72652	0.394491		t, df	t=13.91, df=4
		6.14951
		5.66145
	#2	6.2674	6.59383	0.343912
		6.56119
		6.9529
Figure 2k
	Sample	Root (dehydrogenase) activity[mg/(g·h)]	Average	sd
before	OE-EV	0.973175	1.00651	0.0389779		Figure 2k after: OE-EV vs #1
		1.04937				P value	<0.001
		0.996984				P value summary	***
	#1	0.963651	0.958889	0.0280822		Significantly different (P < 0.05)?	Yes
		0.92873				One- or two-tailed P value?	Two-tailed
		0.984286				t, df	t=13.91, df=4
	#2	1.03667	1.01921	0.0373269
		0.976349				Figure 2k after: OE-EV vs #2
		1.0446				P value	<0.001
after	OE-EV	0.203333	0.24619	0.0381283		P value summary	***
		0.276349				Significantly different (P < 0.05)?	Yes
		0.258889				One- or two-tailed P value?	Two-tailed
	#1	0.647778	0.621852	0.0270463		t, df	t=12.04, df=4
		0.59381
		0.623968
	#2	0.577937	0.556243	0.0231296
		0.531905
		0.558889
Figure 2n
leaf	Sample	content	Average	sd
fructose	OE-EV	0.053727	0.0525903	0.00392446
		0.055821				Figure 2n OE-EV vs #1			Figure 2n OE-EV vs #2
		0.048223				P value	0.0011		P value	0.039
	#1	0.072021	0.0731683	0.00171432		P value summary	**		P value summary	*
		0.075139				Significantly different (P < 0.05)?	Yes		Significantly different (P < 0.05)?	Yes
		0.072345				One- or two-tailed P value?	Two-tailed		One- or two-tailed P value?	Two-tailed
	#2	0.081228	0.0729807	0.0110017		t, df	t=8.323, df=4		t, df	t=3.024, df=4
		0.060489
		0.077225
leaf	Sample	content	Average	sd
glutose	OE-EV	0.192119	0.192781	0.00430084
		0.188849				Figure 2n OE-EV vs #1			Figure 2n OE-EV vs #2
		0.197374				P value	0.0039		P value	<0.001
	#1	0.289992	0.296889	0.029762		P value summary	**		P value summary	***
		0.329494				Significantly different (P < 0.05)?	Yes		Significantly different (P < 0.05)?	Yes
		0.271181				One- or two-tailed P value?	Two-tailed		One- or two-tailed P value?	Two-tailed
	#2	0.276677	0.278873	0.0160098		t, df	t=5.996, df=4		t, df	t=8.995, df=4
		0.264074
		0.295867
leaf	Sample	content	Average	sd
surcose	OE-EV	19.4243	19.8067	0.331329		Figure 2n OE-EV vs #1			Figure 2n OE-EV vs #2
		20.0075				P value	0.0015		P value	<0.001
		19.9884				P value summary	**		P value summary	***
	#1	25.6875	25.3928	1.20487		Significantly different (P < 0.05)?	Yes		Significantly different (P < 0.05)?	Yes
		24.0679				One- or two-tailed P value?	Two-tailed		One- or two-tailed P value?	Two-tailed
		26.4229				t, df	t=7.743, df=4		t, df	t=10.88, df=4
	#2	23.0383	23.031	0.39183
		22.6356
		23.4192
Figure 2o
root	Sample	content	Average	sd
fructose	OE-EV	0.088647	0.0856683	0.00532197		Figure 2o OE-EV vs #1			Figure 2o OE-EV vs #2
		0.079524				P value	0.0145		P value	<0.001
		0.088834				P value summary	*		P value summary	***
	#1	0.13589	0.134704	0.019873		Significantly different (P < 0.05)?	Yes		Significantly different (P < 0.05)?	Yes
		0.114265				One- or two-tailed P value?	Two-tailed		One- or two-tailed P value?	Two-tailed
		0.153958				t, df	t=4.128, df=4		t, df	t=9.946, df=4
	#2	0.132509	0.14082	0.00799529
		0.148457
		0.141493
root	Sample	content	Average	sd
glutose	OE-EV	0.190514	0.202771	0.0200183		Figure 2o OE-EV vs #1			Figure 2o OE-EV vs #2
		0.225872				P value	<0.001		P value	<0.001
		0.191928				P value summary	***		P value summary	***
	#1	0.370487	0.36497	0.00548233		Significantly different (P < 0.05)?	Yes		Significantly different (P < 0.05)?	Yes
		0.364901				One- or two-tailed P value?	Two-tailed		One- or two-tailed P value?	Two-tailed
		0.359523				t, df	t=13.54, df=4		t, df	t=9.129, df=4
	#2	0.362099	0.390623	0.0294865
		0.388784
		0.420986
root	Sample	content	Average	sd
surcose	OE-EV	4.94578	4.9683	0.5251
		5.50429				Figure 2o OE-EV vs #1			Figure 2o OE-EV vs #2
		4.45482				P value	0.0091		P value	0.0102
	#1	6.41675	6.40434	0.0344611		P value summary	**		P value summary	*
		6.36539				Significantly different (P < 0.05)?	Yes		Significantly different (P < 0.05)?	Yes
		6.43088				One- or two-tailed P value?	Two-tailed		One- or two-tailed P value?	Two-tailed
	#2	6.48939	6.45219	0.200573		t, df	t=4.727, df=4		t, df	t=4.572, df=4
		6.63156
		6.23562

## Sheet: Figure 3
Figure 3d
Detector	Sample	Ct (IP)	ACTIN Ct (Input)	ACTIN Ct average value	△Ct	△△Ct	2^(-△△Ct)(quantity)	RQ	sd
35S::Flag	pSTP1-F1	22.5695	23.8279	23.7426	-1.17307	-0.0511481	1.03609	1.00111	0.057075		Figure 3d pSTP1-F1: 35S::Flag vs 35S::Flag-CtrBBX32
	pSTP1-F1	22.5752	23.874		-1.16735	-0.0454318	1.03199				P value	0.0831
	pSTP1-F1	22.7172	23.5257		-1.02534	0.0965799	0.935248				P value summary	ns
35S::Flag-CtrBBX32	pSTP1-F1	23.8112	24.9175	24.6014	-0.790203	0.331714	0.794592	0.853264	0.0957154		Significantly different (P < 0.05)?	No
	pSTP1-F1	23.7987	24.7428		-0.802666	0.319251	0.801486				One- or two-tailed P value?	Two-tailed
	pSTP1-F1	23.5328	24.1438		-1.0686	0.0533212	0.963715				t, df	t=2.298, df=4
35S::Flag	pSTP1-F2	21.2112	22.7581	22.7215	-1.51025	-0.286121	1.21936	1.01022	0.18138		Figure 3d pSTP1-F2: 35S::Flag vs 35S::Flag-CtrBBX32
	pSTP1-F2	21.6558	22.6041		-1.06561	0.158522	0.895942				P value	<0.001
	pSTP1-F2	21.6249	22.8022		-1.09653	0.127598	0.915354				P value summary	***
35S::Flag-CtrBBX32	pSTP1-F2	20.4495	23.6063	23.6202	-3.17062	-1.94649	3.85436	4.02925	0.172486		Significantly different (P < 0.05)?	Yes
	pSTP1-F2	20.3838	23.6463		-3.2364	-2.01227	4.03415				One- or two-tailed P value?	Two-tailed
	pSTP1-F2	20.3259	23.6079		-3.29426	-2.07013	4.19923				t, df	t=20.89, df=4
35S::Flag	pSTP1-F3	21.2898	22.1576	22.5286	-1.23876	-0.414569	1.3329	1.02175	0.269498		Figure 3d pSTP1-F3: 35S::Flag vs 35S::Flag-CtrBBX32
	pSTP1-F3	21.9043	22.9836		-0.624236	0.199954	0.870578				P value	0.3653
	pSTP1-F3	21.919	22.4445		-0.609576	0.214614	0.861777				P value summary	ns
35S::Flag-CtrBBX32	pSTP1-F3	23.0095	23.9103	24.2636	-1.25413	-0.429942	1.34718	1.22962	0.227772		Significantly different (P < 0.05)?	No
	pSTP1-F3	22.9804	24.2063		-1.2832	-0.459006	1.37459				One- or two-tailed P value?	Two-tailed
	pSTP1-F3	23.4877	24.6741		-0.775912	0.0482782	0.96709				t, df	t=1.020, df=4
Figure 3f
	SK+pSTP1	BBX32+pSTP1
LUC/REN	0.00389391	0.00135069
	0.0034087	0.000971717									Figure 3f SK+pSTP1 vs BBX32+pSTP1
	0.00321933	0.00112363									P value	<0.001
Average	0.00350731	0.00114868									P value summary	***
LUC/REN ratio in control was set to 1	1.11023	0.385106									Significantly different (P < 0.05)?	Yes
	0.971883	0.277055									One- or two-tailed P value?	Two-tailed
	0.91789	0.320368									t, df	t=10.30, df=4
LUC/REN ratio	1	0.32751
sd	0.0992036	0.0543785
Figure 3h
Detector	Sample	Ct (IP)	ACTIN Ct (Input)	ACTIN Ct average value	△Ct	△△Ct	2^(-△△Ct)(quantity)	RQ	sd
35S::Flag	pSTP1-F1	24.1028	23.8082	23.5406	0.562257	0.0107409	0.992583	1.00101	0.0552633		Figure 3h pSTP1-F1: 35S::Flag vs 35S::Flag-CtrZAT10
	pSTP1-F1	24.1654	23.0567		0.624843	0.0733267	0.950444				P value	0.1264
	pSTP1-F1	24.008	23.7568		0.467449	-0.0840677	1.06				P value summary	ns
35S::Flag-CtrZAT10	pSTP1-F1	24.2542	23.8176	23.8825	0.371738	-0.179778	1.13271	1.08284	0.0485779		Significantly different (P < 0.05)?	No
	pSTP1-F1	24.3834	23.9308		0.500957	-0.0505592	1.03567				One- or two-tailed P value?	Two-tailed
	pSTP1-F1	24.3228	23.8991		0.440294	-0.111222	1.08014				t, df	t=1.926, df=4
35S::Flag	pSTP1-F2	24.5283	25.7662	25.7781	-1.24977	-0.0114485	1.00797	1.00035	0.0324298		Figure 3h pSTP1-F2: 35S::Flag vs 35S::Flag-CtrZAT10
	pSTP1-F2	24.4995	25.7974		-1.27859	-0.040259	1.0283				P value	0.0108
	pSTP1-F2	24.5915	25.7706		-1.18662	0.0517076	0.964794				P value summary	*
35S::Flag-CtrZAT10	pSTP1-F2	24.8839	25.7401	25.7741	-0.890247	0.34808	0.785629	0.837268	0.0536541		Significantly different (P < 0.05)?	Yes
	pSTP1-F2	24.6995	25.7989		-1.07463	0.1637	0.892733				One- or two-tailed P value?	Two-tailed
	pSTP1-F2	24.7986	25.7834		-0.97548	0.262846	0.833442				t, df	t=4.506, df=4
35S::Flag	pSTP1-F3	25.1737	25.21	25.1333	0.0404263	0.0874615	0.941177	1.00108	0.0567515		Figure 3h pSTP1-F3: 35S::Flag vs 35S::Flag-CtrZAT10
	pSTP1-F3	25.0103	25.0721		-0.122967	-0.0759315	1.05404				P value	<0.001
	pSTP1-F3	25.0747	25.1178		-0.0585651	-0.0115299	1.00802				P value summary	***
35S::Flag-CtrZAT10	pSTP1-F3	23.1341	25.7134	25.4333	-2.29919	-2.25216	4.76395	4.60044	0.169981		Significantly different (P < 0.05)?	Yes
	pSTP1-F3	23.1806	25.32		-2.25265	-2.20561	4.61271				One- or two-tailed P value?	Two-tailed
	pSTP1-F3	23.2407	25.2665		-2.1926	-2.14557	4.42466				t, df	t=34.79, df=4
Figure 3j
	SK+pSTP1	ZAT10+pSTP1
LUC/REN	0.00375395	0.00785022									Figure 3j SK+pSTP1 vs ZAT10+pSTP1
	0.00488263	0.00917587									P value	0.0057
	0.00324282	0.00717328									P value summary	**
Average	0.0039598	0.00806646									Significantly different (P < 0.05)?	Yes
LUC/REN ratio in control was set to 1	0.948015	1.98248									One- or two-tailed P value?	Two-tailed
	1.23305	2.31726									t, df	t=5.390, df=4
	0.818935	1.81153
LUC/REN ratio	1	2.03709
sd	0.211896	0.25725

## Sheet: Figure 4
Figure 4c
	Sample	EL	Average	sd
before	TRV-EV	23.6284	23.0382	4.88139			Figure 4c after: TRV-EV vs TRV-BBX32-1
		27.5977					P value	0.0032
		17.8886					P value summary	**
	TRV-BBX32-1	21.2484	23.5588	3.0268			Significantly different (P < 0.05)?	Yes
		26.9851					One- or two-tailed P value?	Two-tailed
		22.4427					t, df	t=6.312, df=4
	TRV-BBX32-2	26.7327	21.6895	4.60179
		17.7183					Figure 4c after: TRV-EV vs TRV-BBX32-2
		20.6174					P value	0.0015
after	TRV-EV	72.3069	74.4287	6.9183			P value summary	**
		82.1594					Significantly different (P < 0.05)?	Yes
		68.8197					One- or two-tailed P value?	Two-tailed
	TRV-BBX32-1	43.7934	39.1412	6.77625			t, df	t=7.688, df=4
		31.3666
		42.2635
	TRV-BBX32-2	41.5888	36.8624	4.87617
		37.1492
		31.8491
Figure 4d
	Sample	MDA content	Average	sd
before	TRV-EV	6.14976	5.79152	0.358239			Figure 4d after: TRV-EV vs TRV-BBX32-1
		5.79152					P value	0.0013
		5.43329					P value summary	**
	TRV-BBX32-1	5.88674	6.12866	0.640062			Significantly different (P < 0.05)?	Yes
		6.85442					One- or two-tailed P value?	Two-tailed
		5.64482					t, df	t=8.099, df=4
	TRV-BBX32-2	5.79461	5.79461	0.35843
		5.43618					Figure 4d after: TRV-EV vs TRV-BBX32-2
		6.15304					P value	0.0011
after	TRV-EV	16.472	15.9747	1.73265			P value summary	**
		17.4043					Significantly different (P < 0.05)?	Yes
		14.0478					One- or two-tailed P value?	Two-tailed
	TRV-BBX32-1	7.03363	7.56248	0.484694			t, df	t=8.344, df=4
		7.98555
		7.66825
	TRV-BBX32-2	7.80051	7.34611	0.454399
		7.34611
		6.89171
Figure 4f
	Sample	content	Average	sd
fructose	TRV-EV	0.417755	0.419228	0.0286629
		0.391329					Figure 4f TRV-EV vs TRV-BBX32-1			Figure 4f TRV-EV vs TRV-BBX32-2
		0.448598					P value	0.0027		P value	0.0215
	TRV-BBX32-1	0.587822	0.648459	0.052695			P value summary	**		P value summary	*
		0.674407					Significantly different (P < 0.05)?	Yes		Significantly different (P < 0.05)?	Yes
		0.683148					One- or two-tailed P value?	Two-tailed		One- or two-tailed P value?	Two-tailed
	TRV-BBX32-2	0.51103	0.561067	0.0602297			t, df	t=6.617, df=4		t, df	t=3.665, df=4
		0.544253
		0.627916
	Sample	content	Average	sd
glutose	TRV-EV	0.422631	0.409684	0.0293744
		0.37606					Figure 4f TRV-EV vs TRV-BBX32-1			Figure 4f TRV-EV vs TRV-BBX32-2
		0.43036					P value	0.0019		P value	0.0118
	TRV-BBX32-1	0.60115	0.594838	0.0331626			P value summary	**		P value summary	*
		0.558973					Significantly different (P < 0.05)?	Yes		Significantly different (P < 0.05)?	Yes
		0.624391					One- or two-tailed P value?	Two-tailed		One- or two-tailed P value?	Two-tailed
	TRV-BBX32-2	0.713055	0.628725	0.0812429			t, df	t=7.259, df=4		t, df	t=4.393, df=4
		0.550969
		0.62215
	Sample	content	Average	sd
surcose	TRV-EV	3.0095	2.95484	0.104846
		2.83395					Figure 4f TRV-EV vs TRV-BBX32-1			Figure 4f TRV-EV vs TRV-BBX32-2
		3.02105					P value	0.0049		P value	0.0403
	TRV-BBX32-1	3.76079	3.64425	0.184204			P value summary	**		P value summary	*
		3.43189					Significantly different (P < 0.05)?	Yes		Significantly different (P < 0.05)?	Yes
		3.74008					One- or two-tailed P value?	Two-tailed		One- or two-tailed P value?	Two-tailed
	TRV-BBX32-2	3.24566	3.47792	0.284035			t, df	t=5.632, df=4		t, df	t=2.990, df=4
		3.79459
		3.3935
Figure 4j
	Sample	EL	Average	sd
before	OE-EV	14.2857	17.5273	2.82238
		19.4393
		18.8569					Figure 4j after: OE-EV vs OE-BBX32-1
	OE-BBX32-1	25.1044	21.7311	4.2251			P value	<0.001
		23.0968					P value summary	***
		16.992					Significantly different (P < 0.05)?	Yes
	OE-BBX32-2	24.5165	23.1473	4.14168			One- or two-tailed P value?	Two-tailed
		18.4944					t, df	t=11.46, df=4
		26.4311
after	OE-EV	42.5654	39.727	2.66777			Figure 4j after: OE-EV vs OE-BBX32-2
		39.3443					P value	<0.001
		37.2712					P value summary	***
	OE-BBX32-1	69.5652	66.3235	3.00774			Significantly different (P < 0.05)?	Yes
		65.782					One- or two-tailed P value?	Two-tailed
		63.6233					t, df	t=11.18, df=4
	OE-BBX32-2	77.7875	83.3076	6.20259
		82.1156
		90.0197
Figure 4k
	Sample	MDA content	Average	sd
before	OE-EV	2.89696	3.2938	0.363713
		3.61127
		3.37317					Figure 4k after: OE-EV vs OE-BBX32-1
	OE-BBX32-1	3.41347	3.12088	0.292583			P value	<0.001
		2.8283					P value summary	***
		3.12088					Significantly different (P < 0.05)?	Yes
	OE-BBX32-2	4.35071	3.91564	0.376783			One- or two-tailed P value?	Two-tailed
		3.69811					t, df	t=14.55, df=4
		3.69811
after	OE-EV	5.59865	5.67232	0.337582			Figure 4k after: OE-EV vs OE-BBX32-2
		6.04065					P value	<0.001
		5.37765					P value summary	***
	OE-BBX32-1	11.7777	11.8862	0.658049			Significantly different (P < 0.05)?	Yes
		11.2892					One- or two-tailed P value?	Two-tailed
		12.5918					t, df	t=13.65, df=4
	OE-BBX32-2	11.7821	12.7246	0.828439
		13.0545
		13.3373
Figure 4m
	Sample	Root (dehydrogenase) activity[mg/(g·h)]	Average	sd
before	OE-EV	1.13508	1.16365	0.0343387
		1.20175					Figure 4m after: OE-EV vs OE-BBX32-1
		1.15413					P value	<0.001
	OE-BBX32-1	1.17318	1.13402	0.0559023			P value summary	***
		1.07					Significantly different (P < 0.05)?	Yes
		1.15889					One- or two-tailed P value?	Two-tailed
	OE-BBX32-2	1.12397	1.09487	0.0278718			t, df	t=9.068, df=4
		1.06841
		1.09222					Figure 4m after: OE-EV vs OE-BBX32-2
after	OE-EV	0.647778	0.620265	0.0286302			P value	<0.001
		0.590635					P value summary	***
		0.622381					Significantly different (P < 0.05)?	Yes
	OE-BBX32-1	0.365238	0.372116	0.0377741			One- or two-tailed P value?	Two-tailed
		0.412857					t, df	t=11.82, df=4
		0.338254
	OE-BBX32-2	0.308095	0.297513	0.0376406
		0.32873
		0.255714
Figure 4n
	Sample	content	Average	sd
fructose	OE-EV	0.325	0.335333	0.0289194			Figure 4n OE-EV vs OE-BBX32-1			Figure 4n OE-EV vs OE-BBX32-1
		0.313					P value	<0.001		P value	<0.001
		0.368					P value summary	*		P value summary	*
	OE-BBX32-1	0.201249	0.214741	0.0488306			Significantly different (P < 0.05)?	Yes		Significantly different (P < 0.05)?	Yes
		0.174075					One- or two-tailed P value?	Two-tailed		One- or two-tailed P value?	Two-tailed
		0.268899					t, df	t=3.676, df=4		t, df	t=3.058, df=4
	OE-BBX32-2	0.289	0.274333	0.0189033
		0.253
		0.281
	Sample	content	Average	sd
glutose	OE-EV	0.50811	0.476648	0.0301614
		0.447981					Figure 4n OE-EV vs OE-BBX32-1			Figure 4n OE-EV vs OE-BBX32-1
		0.473853					P value	<0.001		P value	<0.001
	OE-BBX32-1	0.185141	0.183696	0.0171351			P value summary	***		P value summary	***
		0.165885					Significantly different (P < 0.05)?	Yes		Significantly different (P < 0.05)?	Yes
		0.200063					One- or two-tailed P value?	Two-tailed		One- or two-tailed P value?	Two-tailed
	OE-BBX32-2	0.155712	0.164465	0.0115134			t, df	t=14.68, df=4		t, df	t=16.74, df=4
		0.177507
		0.160177
	Sample	content	Average	sd
surcose	OE-EV	2.69738	2.49809	0.310302
		2.14057					Figure 4n OE-EV vs OE-BBX32-1			Figure 4n OE-EV vs OE-BBX32-1
		2.65633					P value	0.0139		P value	0.0128
	OE-BBX32-1	1.8014	1.73493	0.0619423			P value summary	*		P value summary	*
		1.67882					Significantly different (P < 0.05)?	Yes		Significantly different (P < 0.05)?	Yes
		1.72456					One- or two-tailed P value?	Two-tailed		One- or two-tailed P value?	Two-tailed
	OE-BBX32-2	1.73287	1.70796	0.0769851			t, df	t=4.183, df=4		t, df	t=4.287, df=4
		1.6216
		1.7694

## Sheet: Figure 5
Figure 5c
	Sample	EL	Average	sd
before	TRV-EV	14.2857	17.5273	2.82238
		19.4393
		18.8569					Figure 5c after: TRV-EV vs TRV-ZAT10-1
	TRV-ZAT10-1	25.1044	21.7311	4.22511			P value	<0.001
		23.0968					P value summary	***
		16.992					Significantly different (P < 0.05)?	Yes
	TRV-ZAT10-2	24.5165	23.1473	4.14168			One- or two-tailed P value?	Two-tailed
		18.4944					t, df	t=11.46, df=4
		26.4311
after	TRV-EV	42.5654	39.727	2.66777			Figure 5c after: TRV-EV vs TRV-ZAT10-2
		39.3443					P value	<0.001
		37.2712					P value summary	***
	TRV-ZAT10-1	69.5652	66.3235	3.00775			Significantly different (P < 0.05)?	Yes
		65.782					One- or two-tailed P value?	Two-tailed
		63.6233					t, df	t=11.18, df=4
	TRV-ZAT10-2	77.7875	83.3076	6.20259
		82.1156
		90.0197
Figure 5d
	Sample	MDA content	Average	sd
before	TRV-EV	2.89696	3.2938	0.363713			Figure 5d after: TRV-EV vs TRV-ZAT10-1
		3.61128					P value	<0.001
		3.37317					P value summary	***
	TRV-ZAT10-1	3.41346	3.12088	0.292583			Significantly different (P < 0.05)?	Yes
		2.8283					One- or two-tailed P value?	Two-tailed
		3.12088					t, df	t=14.55, df=4
	TRV-ZAT10-2	4.35071	3.91564	0.376783
		3.69811					Figure 5d after: TRV-EV vs TRV-ZAT10-2
		3.69811					P value	<0.001
after	TRV-EV	5.59865	5.67232	0.337582			P value summary	***
		6.04065					Significantly different (P < 0.05)?	Yes
		5.37765					One- or two-tailed P value?	Two-tailed
	TRV-ZAT10-1	11.7777	11.8862	0.658049			t, df	t=13.65, df=4
		11.2892
		12.5918
	TRV-ZAT10-2	11.7821	12.7246	0.828438
		13.0545
		13.3373
Figure 5f
	Sample	content	Average	sd
fructose	TRV-EV	0.324557	0.335094	0.00745055
		0.313183					Figure 5f TRV-EV vs TRV-ZAT10-1			Figure 5f TRV-EV vs TRV-ZAT10-2
		0.367541					P value	0.0212		P value	0.0496
	TRV-ZAT10-1	0.201249	0.214741	0.00954028			P value summary	*		P value summary	*
		0.174075					Significantly different (P < 0.05)?	Yes		Significantly different (P < 0.05)?	Yes
		0.268899					One- or two-tailed P value?	Two-tailed		One- or two-tailed P value?	Two-tailed
	TRV-ZAT10-2	0.288721	0.277677	0.00780952			t, df	t=3.681, df=4		t, df	t=2.785, df=4
		0.253132
		0.291177
	Sample	content	Average	sd
glutose	TRV-EV	0.50811	0.476648	0.0301618
		0.447981					Figure 5f TRV-EV vs TRV-ZAT10-1			Figure 5f TRV-EV vs TRV-ZAT10-2
		0.473853					P value	<0.001		P value	<0.001
	TRV-ZAT10-1	0.185141	0.183696	0.0171347			P value summary	***		P value summary	***
		0.165885					Significantly different (P < 0.05)?	Yes		Significantly different (P < 0.05)?	Yes
		0.200063					One- or two-tailed P value?	Two-tailed		One- or two-tailed P value?	Two-tailed
	TRV-ZAT10-2	0.155712	0.164465	0.0115129			t, df	t=14.63, df=4		t, df	t=16.75, df=4
		0.177507
		0.160177
	Sample	content	Average	sd
surcose	TRV-EV	2.69738	2.49809	0.310302
		2.14057					Figure 5f TRV-EV vs TRV-ZAT10-1			Figure 5f TRV-EV vs TRV-ZAT10-2
		2.65633					P value	0.0139		P value	0.0128
	TRV-ZAT10-1	1.8014	1.73493	0.0619424			P value summary	*		P value summary	*
		1.67882					Significantly different (P < 0.05)?	Yes		Significantly different (P < 0.05)?	Yes
		1.72456					One- or two-tailed P value?	Two-tailed		One- or two-tailed P value?	Two-tailed
	TRV-ZAT10-2	1.73287	1.70796	0.0769855			t, df	t=4.177, df=4		t, df	t=4.281, df=4
		1.6216
		1.7694
Figure 5j
	Sample	EL	Average	sd
before	OE-EV	5.999	6.08867	0.880929
		5.256
		7.011					Figure 5j after: OE-EV vs OE-ZAT10-1
	OE-ZAT10-1	5.1	4.978	0.318061			P value	<0.001
		4.617					P value summary	***
		5.217					Significantly different (P < 0.05)?	Yes
	OE-ZAT10-2	4.574	4.63167	0.358991			One- or two-tailed P value?	Two-tailed
		4.305					t, df	t=11.46, df=4
		5.016
after	OE-EV	67.286	72.0717	5.00478			Figure 5j after: OE-EV vs OE-ZAT10-2
		77.27					P value	<0.001
		71.659					P value summary	***
	OE-ZAT10-1	34.112	34.8837	2.68403			Significantly different (P < 0.05)?	Yes
		37.869					One- or two-tailed P value?	Two-tailed
		32.67					t, df	t=11.18, df=4
	OE-ZAT10-2	37.203	38.371	2.12868
		37.082
		40.828
Figure 5k
	Sample	MDA content	Average	sd
before	OE-EV	7.68024	8.467	0.683665
		8.80418
		8.91658					Figure 5k after: OE-EV vs OE-ZAT10-1
	OE-ZAT10-1	8.38742	8.06483	0.369577			P value	0.0011
		8.14547					P value summary	**
		7.66158					Significantly different (P < 0.05)?	Yes
	OE-ZAT10-2	9.17154	8.66436	0.507182			One- or two-tailed P value?	Two-tailed
		8.66436					t, df	t=8.380, df=4
		8.15717
after	OE-EV	16.2937	17.8623	1.36061			Figure 5k after: OE-EV vs OE-ZAT10-2
		18.5708					P value	0.0028
		18.7226					P value summary	**
	OE-ZAT10-1	10.6436	10.9567	0.431273			Significantly different (P < 0.05)?	Yes
		11.4486					One- or two-tailed P value?	Two-tailed
		10.7778					t, df	t=6.539, df=4
	OE-ZAT10-2	10.3323	11.461	1.01163
		12.2859
		11.7649
Figure 5m
	Sample	Root (dehydrogenase) activity[mg/(g·h)]	Average	sd
before	OE-EV	0.857302	0.83508	0.0259854
		0.806508					Figure 5m after: OE-EV vs OE-ZAT10-1
		0.841429					P value	<0.001
	OE-ZAT10-1	0.884286	0.882699	0.0293972			P value summary	***
		0.91127					Significantly different (P < 0.05)?	Yes
		0.85254					One- or two-tailed P value?	Two-tailed
	OE-ZAT10-2	0.89381	0.874762	0.0316268			t, df	t=27.00, df=4
		0.892222
		0.838254					Figure 5m after: OE-EV vs OE-ZAT10-2
after	OE-EV	0.289048	0.285344	0.00930068			P value	<0.001
		0.292222					P value summary
		0.274762					Significantly different (P < 0.05)?	Yes
	OE-ZAT10-1	0.766825	0.757831	0.028849			One- or two-tailed P value?	Two-tailed
		0.781111					t, df	t=16.82, df=4
		0.725556
	OE-ZAT10-2	0.685873	0.692751	0.0409125
		0.655714
		0.736667
Figure 5n
	Sample	content	Average	sd
fructose	OE-EV	0.330305	0.312489	0.0321274			Figure 5n OE-EV vs OE-ZAT10-1			Figure 5n OE-EV vs OE-ZAT10-1
		0.331761					P value	0.5734		P value	0.8381
		0.275401					P value summary	ns		P value summary	ns
	OE-ZAT10-1	0.40297	0.335962	0.0581091			Significantly different (P < 0.05)?	No		Significantly different (P < 0.05)?	No
		0.299445					One- or two-tailed P value?	Two-tailed		One- or two-tailed P value?	Two-tailed
		0.30547					t, df	t=0.6123, df=4		t, df	t=0.2180, df=4
	OE-ZAT10-2	0.267309	0.319838	0.0487594
		0.363653
		0.328551
	Sample	content	Average	sd
glutose	OE-EV	0.33251	0.300892	0.0349225
		0.306758					Figure 5n OE-EV vs OE-ZAT10-1			Figure 5n OE-EV vs OE-ZAT10-1
		0.263408					P value	0.0391		P value	0.0154
	OE-ZAT10-1	0.462622	0.411001	0.0525594			P value summary	*		P value summary	*
		0.41283					Significantly different (P < 0.05)?	Yes		Significantly different (P < 0.05)?	Yes
		0.357551					One- or two-tailed P value?	Two-tailed		One- or two-tailed P value?	Two-tailed
	OE-ZAT10-2	0.481422	0.42833	0.0460009			t, df	t=3.022, df=4		t, df	t=4.056, df=4
		0.403211
		0.400358
	Sample	content	Average	sd
surcose	OE-EV	4.57772	4.16907	0.691073
		3.37117					Figure 5n OE-EV vs OE-ZAT10-1			Figure 5n OE-EV vs OE-ZAT10-1
		4.55833					P value	0.0088		P value	0.0032
	OE-ZAT10-1	6.16194	6.91118	0.716577			P value summary	**		P value summary	**
		6.98172					Significantly different (P < 0.05)?	Yes		Significantly different (P < 0.05)?	Yes
		7.58988					One- or two-tailed P value?	Two-tailed		One- or two-tailed P value?	Two-tailed
	OE-ZAT10-2	8.00625	7.39351	0.547768			t, df	t=4.771, df=4		t, df	t=6.333, df=4
		6.95127
		7.22302

## Sheet: Figure 7
Figure 7g
	SK+pSTP1	BBX32+pSTP1	CIPK6+BBX32+pSTP1	CBL1+CIPK6+BBX32+pSTP1			Figure 7g SK+pSTP1 vs BBX32+pSTP1			Figure 7g BBX32+pSTP1 vs CIPK6+BBX32+pSTP1			CIPK6+BBX32+pSTP1 vs CBL1+CIPK6+BBX32+pSTP1
LUC/REN	0.00332076	0.00138757	0.00237465	0.00305012			P value	<0.001		P value	<0.001		P value	0.0387
	0.00327685	0.00134323	0.0021657	0.00250895			P value summary	***		P value summary	***		P value summary	*
	0.0030176	0.00124024	0.00216104	0.00271401			Significantly different (P < 0.05)?	Yes		Significantly different (P < 0.05)?	Yes		Significantly different (P < 0.05)?	Yes
Average	0.00320507	0.00132368	0.0022338	0.00275769			One- or two-tailed P value?	Two-tailed		One- or two-tailed P value?	Two-tailed		One- or two-tailed P value?	Two-tailed
LUC/REN ratio in control was set to 1	1.0361	0.432931	0.740904	0.951655			t, df	t=18.06, df=4		t, df	t=10.98, df=4		t, df	t=3.033, df=4
	1.02239	0.419094	0.675711	0.782808
	0.94151	0.386963	0.674257	0.846786
LUC/REN ratio	1	0.412996	0.696957	0.860416
sd	0.0511153	0.0235832	0.0380658	0.0852447
Figure 7i
	SK+pSTP1	BBX32+pSTP1	CBL1+CIPK6+BBX32+pSTP1	BBX32S108A+pSTP1	CBL1+CIPK6+BBX32S108A+pSTP1
LUC/REN	0.054093	0.0345111	0.0562321	0.0339789	0.0319375		Figure 7i BBX32+pSTP1 vs CBL1+CIPK6+BBX32+pSTP1						Figure 7i BBX32S108A+pSTP1 vs CBL1+CIPK6+BBX32S108A+pSTP1
	0.0633623	0.0329748	0.0438654	0.0334284	0.0322156		P value	0.0124					P value	0.6357
	0.0540466	0.0291366	0.0480095	0.0329805	0.0406455		P value summary	*					P value summary	ns
Average	0.0571673	0.0322075	0.049369	0.0334626	0.0349329		Significantly different (P < 0.05)?	Yes					Significantly different (P < 0.05)?	No
LUC/REN ratio in control was set to 1	0.946222	0.603685	0.983641	0.594376	0.558667		One- or two-tailed P value?	Two-tailed					One- or two-tailed P value?	Two-tailed
	1.10837	0.576812	0.767316	0.584747	0.563531		t, df	t=4.323, df=4					t, df	t=0.5119, df=4
	0.945412	0.509673	0.839806	0.576911	0.710992
LUC/REN ratio	1	0.56339	0.863588	0.585345	0.611063
sd	0.0938491	0.0484221	0.110106	0.00874781	0.0752662

## Sheet: Figure 8
Figure 8c
	Sample	EL	Average	sd
before	TRV-EV	29.684	30.7037	3.45991
		34.5588				Figure 8c after: TRV-EV vs TRV-CIPK6-1
		27.8682				P value	0.0015
	TRV-CIPK6-1	33.3333	28.6605	4.14143		P value summary	**
		25.4438				Significantly different (P < 0.05)?	Yes
		27.2044				One- or two-tailed P value?	Two-tailed
	TRV-CIPK6-2	24.921	27.8271	3.2413		t, df	t=7.786, df=4
		27.2375
		31.3227
after	TRV-EV	48.4469	43.5415	4.40969		Figure 8c after: TRV-EV vs TRV-CIPK6-2
		39.9063				P value	<0.001
		42.2713				P value summary	***
	TRV-CIPK6-1	83.6187	76.9971	5.99594		Significantly different (P < 0.05)?	Yes
		71.935				One- or two-tailed P value?	Two-tailed
		75.4376				t, df	t=9.050, df=4
	TRV-CIPK6-2	77.7875	83.3076	6.20259
		82.1156
		90.0197
Figure 8d
	Sample	MDA content	Average	sd
before	TRV-EV	4.87322	5.21164	0.422684
		5.07627				Figure 8d after: TRV-EV vs TRV-CIPK6-1
		5.68543				P value	0.0014
	TRV-CIPK6-1	6.06499	6.00181	0.476975		P value summary	**
		5.49639				Significantly different (P < 0.05)?	Yes
		6.44405				One- or two-tailed P value?	Two-tailed
	TRV-CIPK6-2	3.59976	4.19971	0.519579		t, df	t=7.891, df=4
		4.49969
		4.49969
after	TRV-EV	7.9307	8.20897	0.481978		Figure 8d after: TRV-EV vs TRV-CIPK6-2
		8.76551				P value	<0.001
		7.9307				P value summary	***
	TRV-CIPK6-1	12.7666	14.1283	1.20665		Significantly different (P < 0.05)?	Yes
		15.0646				One- or two-tailed P value?	Two-tailed
		14.5539				t, df	t=12.07, df=4
	TRV-CIPK6-2	13.1049	12.6499	0.417045
		12.5589
		12.2858
Figure 8f
	Sample	content	Average	sd
fructose	TRV-EV	0.375903	0.33991	0.0431326		Figure 8f TRV-EV vs TRV-CIPK6-1			Figure 8f TRV-EV vs TRV-CIPK6-2
		0.292101				P value	0.0771		P value	0.2323
		0.351727				P value summary	ns		P value summary	ns
	TRV-CIPK6-1	0.264373	0.267	0.031421		Significantly different (P < 0.05)?	No		Significantly different (P < 0.05)?	No
		0.299652				One- or two-tailed P value?	Two-tailed		One- or two-tailed P value?	Two-tailed
		0.236975				t, df	t=2.366, df=4		t, df	t=1.407, df=4
	TRV-CIPK6-2	0.244935	0.289931	0.0438949
		0.292223
		0.332635
	Sample	content	Average	sd
glutose	TRV-EV	0.428012	0.429803	0.035433
		0.395299				Figure 8f TRV-EV vs TRV-CIPK6-1			Figure 8f TRV-EV vs TRV-CIPK6-2
		0.466097				P value	<0.001		P value	<0.001
	TRV-CIPK6-1	0.193304	0.187601	0.00550499		P value summary	***		P value summary	***
		0.182318				Significantly different (P < 0.05)?	Yes		Significantly different (P < 0.05)?	Yes
		0.187182				One- or two-tailed P value?	Two-tailed		One- or two-tailed P value?	Two-tailed
	TRV-CIPK6-2	0.159733	0.16457	0.00757038		t, df	t=11.70, df=4		t, df	t=12.68, df=4
		0.173294
		0.160682
	Sample	content	Average	sd
surcose	TRV-EV	2.69	2.608	0.0752861
		2.542				Figure 8f TRV-EV vs TRV-CIPK6-1			Figure 8f TRV-EV vs TRV-CIPK6-2
		2.592				P value	<0.001		P value	<0.001
	TRV-CIPK6-1	1.196	1.16733	0.0280238		P value summary	***		P value summary	***
		1.14				Significantly different (P < 0.05)?	Yes		Significantly different (P < 0.05)?	Yes
		1.166				One- or two-tailed P value?	Two-tailed		One- or two-tailed P value?	Two-tailed
	TRV-CIPK6-2	1.295	1.21267	0.0941612		t, df	t=31.06, df=4		t, df	t=20.05, df=4
		1.11
		1.233
Figure 8i
	Sample	EL	Average	sd
before	OE-EV	7.35885	6.64839	1.07063		after: OE-EV vs #1
		7.16932				P value	<0.001
		5.41699				P value summary	***
	#1	6.61157	6.56465	1.00714		Significantly different (P < 0.05)?	Yes
		5.53486				One- or two-tailed P value?	Two-tailed
		7.54751				t, df	t=9.034, df=4
	#2	8.16069	8.05511	1.06279
		9.06118				after: OE-EV vs #2
		6.94348				P value	0.0013
after	OE-EV	62.0255	63.6697	2.94555		P value summary	**
		61.9132				Significantly different (P < 0.05)?	Yes
		67.0703				One- or two-tailed P value?	Two-tailed
	#1	10.8741	12.1625	1.20137		t, df	t=8.095, df=4
		12.3614
		13.252
	#2	20.8939	22.9196	2.62693
		25.8877
		21.9771
Figure 8j
	Sample	MDA content	Average	sd
before	OE-EV	2.419	2.26781	0.200002		after: OE-EV vs #1
		2.04103				P value	<0.001
		2.3434				P value summary	***
	#1	1.98053	2.17308	0.171784		Significantly different (P < 0.05)?	Yes
		2.31062				One- or two-tailed P value?	Two-tailed
		2.2281				t, df	t=14.34, df=4
	#2	1.82162	2.10187	0.370735
		2.52225				after: OE-EV vs #2
		1.96175				P value	<0.001
after	OE-EV	11.086	10.7531	0.288306		P value summary	***
		10.5866				Significantly different (P < 0.05)?	Yes
		10.5866				One- or two-tailed P value?	Two-tailed
	#1	4.00206	3.90445	0.169067		t, df	t=13.91, df=4
		3.70923
		4.00206
	#2	5.19019	5.41869	0.203853
		5.48398
		5.5819
Figure 8k
	Sample	Root (dehydrogenase) activity[mg/(g·h)]	Average	sd
before	OE-EV	0.973175	0.951482	0.02409		after: OE-EV vs #1
		0.925556				P value	<0.001
		0.955714				P value summary	***
	#1	0.966825	0.950952	0.015873		Significantly different (P < 0.05)?	Yes
		0.935079				One- or two-tailed P value?	Two-tailed
		0.950952				t, df	t=13.91, df=4
	#2	0.95254	0.966825	0.0151415
		0.965238				after: OE-EV vs #2
		0.982698				P value	<0.001
after	OE-EV	0.52873	0.5409	0.0282315		P value summary	***
		0.573175				Significantly different (P < 0.05)?	Yes
		0.520794				One- or two-tailed P value?	Two-tailed
	#1	0.825556	0.816561	0.0319177		t, df	t=12.04, df=4
		0.843016
		0.781111
	#2	0.789048	0.755714	0.0297383
		0.731905
		0.74619
Figure 8n
leaf	Sample	content	Average	sd
fructose	OE-EV	0.092287	0.0916703	0.00551293
		0.085875				OE-EV vs #1			OE-EV vs #2
		0.096849				P value	<0.001		P value	<0.001
	#1	0.158109	0.161537	0.00309613		P value summary	***		P value summary	***
		0.16413				Significantly different (P < 0.05)?	Yes		Significantly different (P < 0.05)?	Yes
		0.162372				One- or two-tailed P value?	Two-tailed		One- or two-tailed P value?	Two-tailed
	#2	0.153547	0.15724	0.00436152		t, df	t=19.14, df=4		t, df	t=16.16, df=4
		0.162052
		0.156121
leaf	Sample	content	Average	sd
glutose	OE-EV	0.250888	0.259354	0.0105032
		0.271108				OE-EV vs #1			OE-EV vs #2
		0.256067				P value	0.0011		P value	<0.001
	#1	0.333921	0.332007	0.0104774		P value summary	**		P value summary	***
		0.320705				Significantly different (P < 0.05)?	Yes		Significantly different (P < 0.05)?	Yes
		0.341396				One- or two-tailed P value?	Two-tailed		One- or two-tailed P value?	Two-tailed
	#2	0.347979	0.344196	0.00427897		t, df	t=8.482, df=4		t, df	t=12.96, df=4
		0.339552
		0.345057
leaf	Sample	content	Average	sd
surcose	OE-EV	9.833	9.82201	0.194972		OE-EV vs #1			OE-EV vs #2
		10.0113				P value	<0.001		P value	0.0012
		9.62177				P value summary	***		P value summary	**
	#1	12.0275	12.3333	0.289468		Significantly different (P < 0.05)?	Yes		Significantly different (P < 0.05)?	Yes
		12.603				One- or two-tailed P value?	Two-tailed		One- or two-tailed P value?	Two-tailed
		12.3694				t, df	t=12.46, df=4		t, df	t=8.221, df=4
	#2	11.4762	11.5885	0.316998
		11.3429
		11.9464
Figure 8o
root	Sample	content	Average	sd
fructose	OE-EV	0.079758	0.086913	0.0101226		OE-EV vs #1			OE-EV vs #2
		0.098495				P value	0.0034		P value	0.0144
		0.082486				P value summary	**		P value summary	*
	#1	0.127023	0.138922	0.0103403		Significantly different (P < 0.05)?	Yes		Significantly different (P < 0.05)?	Yes
		0.144016				One- or two-tailed P value?	Two-tailed		One- or two-tailed P value?	Two-tailed
		0.145727				t, df	t=6.225, df=4		t, df	t=4.139, df=4
	#2	0.120445	0.130408	0.0151282
		0.122963
		0.147816
root	Sample	content	Average	sd
glutose	OE-EV	0.286843	0.291254	0.024801		OE-EV vs #1			OE-EV vs #2
		0.317965				P value	0.0018		P value	0.01
		0.268955				P value summary	**		P value summary	*
	#1	0.404513	0.427612	0.0205006		Significantly different (P < 0.05)?	Yes		Significantly different (P < 0.05)?	Yes
		0.434678				One- or two-tailed P value?	Two-tailed		One- or two-tailed P value?	Two-tailed
		0.443645				t, df	t=7.340, df=4		t, df	t=4.601, df=4
	#2	0.36762	0.366816	0.0139299
		0.352502
		0.380327
root	Sample	content	Average	sd
surcose	OE-EV	2.39476	2.3723	0.138289
		2.22415				OE-EV vs #1			OE-EV vs #2
		2.49798				P value	<0.001		P value	0.0249
	#1	3.24116	3.2314	0.0190249		P value summary	***		P value summary	*
		3.24356				Significantly different (P < 0.05)?	Yes		Significantly different (P < 0.05)?	Yes
		3.20947				One- or two-tailed P value?	Two-tailed		One- or two-tailed P value?	Two-tailed
	#2	2.6798	2.68429	0.068644		t, df	t=10.66, df=4		t, df	t=3.500, df=4
		2.61801
		2.75507

## Sheet: Figure S2
Figure S2a
fructose	Sample	content	Average	sd
	0 h(25℃)	0.3112	0.375933	0.058007				Figure S2a 0 h(25℃) vs 0 h(4℃)
		0.4232						P value	0.6767
		0.3934						P value summary	ns
	0 h(4℃)	0.3165	0.358133	0.0367383				Significantly different (P < 0.05)?	No
		0.3719						One- or two-tailed P value?	Two-tailed
		0.386						t, df	t=0.4490, df=4
	6 h(25℃)	0.4332	0.435067	0.00544549				Figure S2a 6 h(25℃) vs 6 h(4℃)
		0.4412						P value	0.1437
		0.4308						P value summary	ns
	6 h(4℃)	0.3607	0.3989	0.0340833				Significantly different (P < 0.05)?	No
		0.4262						One- or two-tailed P value?	Two-tailed
		0.4098						t, df	t=1.815, df=4
	12 h(25℃)	0.4448	0.4299	0.0159352				Figure S2a 12 h(25℃) vs 12 h(4℃)
		0.4318						P value	0.5359
		0.4131						P value summary	ns
	12 h(4℃)	0.4117	0.4451	0.035511				Significantly different (P < 0.05)?	No
		0.4824						One- or two-tailed P value?	Two-tailed
		0.4412						t, df	t=0.6764, df=4
	24 h(25℃)	0.4775	0.447533	0.0271717				Figure S2a 24 h(25℃) vs 24 h(4℃)
		0.4406						P value	0.0306
		0.4245						P value summary	*
	24 h(4℃)	0.4978	0.539733	0.0404431				Significantly different (P < 0.05)?	Yes
		0.5429						One- or two-tailed P value?	Two-tailed
		0.5785						t, df	t=3.278, df=4
	72 h(25℃)	0.4731	0.4524	0.0180119				Figure S2a 72 h(25℃) vs 72 h(4℃)
		0.4438						P value	<0.001
		0.4403						P value summary	***
	72 h(4℃)	0.9476	0.889033	0.076486				Significantly different (P < 0.05)?	Yes
		0.8025						One- or two-tailed P value?	Two-tailed
		0.917						t, df	t=9.624, df=4
	120 h(25℃)	0.485	0.503233	0.0611248				Figure S2a 120 h(25℃) vs 120 h(4℃)
		0.5714						P value	<0.001
		0.4533						P value summary	***
	120 h(4℃)	1.1765	1.09907	0.0674288				Significantly different (P < 0.05)?	Yes
		1.0674						One- or two-tailed P value?	Two-tailed
		1.0533						t, df	t=16.05, df=4
	168 h(25℃)	0.431	0.439167	0.0159086				Figure S2a 168 h(25℃) vs 168 h(4℃)
		0.429						P value	<0.001
		0.4575						P value summary	***
	168 h(4℃)	1.245	1.26357	0.0812568				Significantly different (P < 0.05)?	Yes
		1.3525						One- or two-tailed P value?	Two-tailed
		1.1932						t, df	t=17.25, df=4
	240h(25℃)	0.485	0.455267	0.0258274				Figure S2a 240 h(25℃) vs 240 h(4℃)
		0.4424						P value	<0.001
		0.4384						P value summary	***
	240h(4℃)	1.4483	1.43347	0.0793961				Significantly different (P < 0.05)?	Yes
		1.5044						One- or two-tailed P value?	Two-tailed
		1.3477						t, df	t=20.29, df=4
Figure 2b
glutose	Sample	content	Average	sd
	0 h(25℃)	0.468	0.486533	0.0343769				Figure S2b 0 h(25℃) vs 0 h(4℃)
		0.5262						P value	0.8666
		0.4654						P value summary	ns
	0 h(4℃)	0.4715	0.4794	0.0598424				Significantly different (P < 0.05)?	No
		0.4239						One- or two-tailed P value?	Two-tailed
		0.5428						t, df	t=0.1790, df=4
	6 h(25℃)	0.5408	0.512867	0.0317736				Figure S2b 6 h(25℃) vs 6 h(4℃)
		0.5195						P value	0.2544
		0.4783						P value summary	ns
	6 h(4℃)	0.5275	0.548	0.0329431				Significantly different (P < 0.05)?	No
		0.586						One- or two-tailed P value?	Two-tailed
		0.5305						t, df	t=1.330, df=4
	12 h(25℃)	0.4696	0.5529	0.0736931				Figure S2b 12 h(25℃) vs 12 h(4℃)
		0.6096						P value	0.3959
		0.5795						P value summary	ns
	12 h(4℃)	0.6796	0.606633	0.0645652				Significantly different (P < 0.05)?	No
		0.5569						One- or two-tailed P value?	Two-tailed
		0.5834						t, df	t=0.9499, df=4
	24 h(25℃)	0.5147	0.5111	0.0222198				Figure S2b 24 h(25℃) vs 24 h(4℃)
		0.4873						P value	<0.001
		0.5313						P value summary	***
	24 h(4℃)	0.7785	0.761867	0.0356865				Significantly different (P < 0.05)?	Yes
		0.7862						One- or two-tailed P value?	Two-tailed
		0.7209						t, df	t=10.33, df=4
	72 h(25℃)	0.6065	0.570333	0.0316083				Figure S2b 72 h(25℃) vs 72 h(4℃)
		0.548						P value	0.0043
		0.5565						P value summary	**
	72 h(4℃)	0.9241	1.02183	0.130173				Significantly different (P < 0.05)?	Yes
		0.9718						One- or two-tailed P value?	Two-tailed
		1.1696						t, df	t=5.838, df=4
	120 h(25℃)	0.5282	0.542667	0.052225				Figure S2b 120 h(25℃) vs 120 h(4℃)
		0.4992						P value	<0.001
		0.6006						P value summary	***
	120 h(4℃)	1.3254	1.2614	0.0576337				Significantly different (P < 0.05)?	Yes
		1.2136						One- or two-tailed P value?	Two-tailed
		1.2452						t, df	t=16.01, df=4
	168 h(25℃)	0.4751	0.5188	0.0452746				Figure S2b 168 h(25℃) vs 168 h(4℃)
		0.5655						P value	<0.001
		0.5158						P value summary	***
	168 h(4℃)	1.5727	1.5719	0.0494049				Significantly different (P < 0.05)?	Yes
		1.5221						One- or two-tailed P value?	Two-tailed
		1.6209						t, df	t=27.22, df=4
	240h(25℃)	0.5547	0.5725	0.0313516				Figure S2b 240 h(25℃) vs 240 h(4℃)
		0.6087						P value	<0.001
		0.5541						P value summary	***
	240h(4℃)	1.846	1.75517	0.162377				Significantly different (P < 0.05)?	Yes
		1.5677						One- or two-tailed P value?	Two-tailed
		1.8518						t, df	t=12.39, df=4
Figure S2c
surcose	Sample	content	Average	sd
	0 h(25℃)	2.9993	2.9506	0.536311				Figure S2c 0 h(25℃) vs 0 h(4℃)
		3.4609						P value	0.8118
		2.3916						P value summary	ns
	0 h(4℃)	2.611	3.06157	0.532431				Significantly different (P < 0.05)?	No
		2.9246						One- or two-tailed P value?	Two-tailed
		3.6491						t, df	t=0.2543, df=4
	6 h(25℃)	3.1692	3.2141	0.305634				Figure S2c 6 h(25℃) vs 6 h(4℃)
		3.5397						P value	0.0549
		2.9334						P value summary	ns
	6 h(4℃)	3.5692	3.992	0.397689				Significantly different (P < 0.05)?	No
		4.3586						One- or two-tailed P value?	Two-tailed
		4.0482						t, df	t=2.686, df=4
	12 h(25℃)	2.5807	3.05513	0.416258				Figure S2c 12 h(25℃) vs 12 h(4℃)
		3.2256						P value	0.0088
		3.3591						P value summary	**
	12 h(4℃)	4.6166	4.50313	0.319297				Significantly different (P < 0.05)?	Yes
		4.1426						One- or two-tailed P value?	Two-tailed
		4.7502						t, df	t=4.781, df=4
	24 h(25℃)	3.1997	2.99067	0.339027				Figure S2c 24 h(25℃) vs 24 h(4℃)
		2.5995						P value	0.003
		3.1728						P value summary	**
	24 h(4℃)	5.3691	4.94223	0.400548				Significantly different (P < 0.05)?	Yes
		4.5746						One- or two-tailed P value?	Two-tailed
		4.883						t, df	t=6.441, df=4
	72 h(25℃)	3.7797	3.4664	0.273491				Figure S2c 72 h(25℃) vs 72 h(4℃)
		3.2754						P value	0.0056
		3.3441						P value summary	**
	72 h(4℃)	5.8629	6.36597	0.885578				Significantly different (P < 0.05)?	Yes
		5.8465						One- or two-tailed P value?	Two-tailed
		7.3885						t, df	t=5.419, df=4
	120 h(25℃)	4.0832	3.93237	0.307748				Figure S2c 120 h(25℃) vs 120 h(4℃)
		4.1356						P value	0.0017
		3.5783						P value summary	**
	120 h(4℃)	8.1233	8.7437	1.06799				Significantly different (P < 0.05)?	Yes
		8.1309						One- or two-tailed P value?	Two-tailed
		9.9769						t, df	t=7.498, df=4
	168 h(25℃)	3.7121	3.81547	0.1279				Figure S2c 168 h(25℃) vs 168 h(4℃)
		3.7758						P value	<0.001
		3.9585						P value summary	***
	168 h(4℃)	9.7885	11.0155	1.06958				Significantly different (P < 0.05)?	Yes
		11.5071						One- or two-tailed P value?	Two-tailed
		11.7509						t, df	t=11.58, df=4
	240h(25℃)	3.6011	3.8483	0.424272				Figure S2c 240 h(25℃) vs 240 h(4℃)
		4.3382						P value	<0.001
		3.6056						P value summary	***
	240h(4℃)	10.5678	11.8054	1.21099				Significantly different (P < 0.05)?	Yes
		12.9879						One- or two-tailed P value?	Two-tailed
		11.8605						t, df	t=10.74, df=4

## Sheet: Figure S3
Figure S3a
Detector	Sample	2^(-△△Ct)(quantity)	Average	sd
CtrSTP1	TRV-EV	1.01256	1.00006	0.0132653
		1.00147										Figure S3a TRV-EV vs TRV-STP1-1			Figure S3a TRV-EV vs TRV-STP1-2
		0.986145										P value	<0.001		P value	<0.001
	TRV-STP1-1	0.268102	0.24485	0.0387916								P value summary	***		P value summary	***
		0.266379										Significantly different (P < 0.05)?	Yes		Significantly different (P < 0.05)?	Yes
		0.200068										One- or two-tailed P value?	Two-tailed		One- or two-tailed P value?	Two-tailed
	TRV-STP1-2	0.112461	0.109749	0.0107034								t, df	t=31.91, df=4		t, df	t=90.47, df=4
		0.09795
		0.118835
Figure S3b
Figure 3b
Detector	Sample	Ct	ACTIN Ct	ACTIN Ct average value	△Ct	△△Ct	2^(-△△Ct)(quantity)	RQ	sd
CtrSPS1	TRV-EV	31.7473	27.1317	27.392	4.35534	0.134318	0.9111	1.00334	0.100876
		31.461	27.6389		4.06908	-0.151941	1.11106					Figure S3b TRV-EV vs TRV-STP1-1			Figure S3b TRV-EV vs TRV-STP1-2
		31.6306	27.4052		4.23865	0.0176226	0.987859					P value	0.7879		P value	0.2767
	TRV-STP1-1	31.8717	27.8794	27.8053	4.06642	-0.154602	1.11311	0.975515	0.133767			P value summary	ns		P value summary	ns
		32.074	27.7312		4.26871	0.0476812	0.96749					Significantly different (P < 0.05)?	No		Significantly different (P < 0.05)?	No
		32.2677	27.8053		4.46239	0.241371	0.845941					One- or two-tailed P value?	Two-tailed		One- or two-tailed P value?	Two-tailed
	TRV-STP1-2	32.1741	28.0208	27.843	4.33111	0.110081	0.926536	0.914483	0.0691313			t, df	t=0.2877, df=4		t, df	t=1.259, df=4
		32.0979	27.773		4.2549	0.0338729	0.976795
		32.3154	27.7351		4.47236	0.251337	0.840117
CtrSPS2	TRV-EV	29.3084	27.1317	27.392	1.9164	0.104574	0.930079	1.0017	0.0715061
		29.102	27.6389		1.71005	-0.101772	1.07309				TRV-EV vs TRV-STP1-1	Figure S3b TRV-EV vs TRV-STP1-1			Figure S3b TRV-EV vs TRV-STP1-2
		29.201	27.4052		1.80902	-0.0028019	1.00194				P value	P value	<0.001		P value	<0.001
	TRV-STP1-1	31.0194	27.8794	27.8053	3.21412	1.4023	0.378326	0.368125	0.0221953		P value summary	P value summary	***		P value summary	***
		31.0002	27.7312		3.19495	1.38313	0.383386				Significantly different (P < 0.05)?	Significantly different (P < 0.05)?	Yes		Significantly different (P < 0.05)?	Yes
		31.1622	27.8053		3.35696	1.54514	0.342663				One- or two-tailed P value?	One- or two-tailed P value?	Two-tailed		One- or two-tailed P value?	Two-tailed
	TRV-STP1-2	31.6627	28.0208	27.843	3.81973	2.0079	0.248634	0.247142	0.0276384		t, df	t, df	t=14.66, df=4		t, df	t=17.05, df=4
		31.8472	27.773		4.00422	2.19239	0.218788
		31.5225	27.7351		3.67955	1.86773	0.274004
CtrSPS3	TRV-EV	31.6518	27.1317	27.392	4.2598	0.0702114	0.952498	1.00202	0.0790822
		31.6399	27.6389		4.24797	0.0583801	0.960342					Figure S3b TRV-EV vs TRV-STP1-1			Figure S3b TRV-EV vs TRV-STP1-2
		31.453	27.4052		4.061	-0.128592	1.09323					P value	<0.001		P value	0.0082
	TRV-STP1-1	33.2381	27.8794	27.8053	5.43284	1.24325	0.42242	0.460127	0.0541799			P value summary	***		P value summary	**
		32.9321	27.7312		5.12688	0.937289	0.522213					Significantly different (P < 0.05)?	Yes		Significantly different (P < 0.05)?	Yes
		33.1933	27.8053		5.38802	1.19844	0.435747					One- or two-tailed P value?	Two-tailed		One- or two-tailed P value?	Two-tailed
	TRV-STP1-2	32.5259	28.0208	27.843	4.68289	0.493298	0.710399	0.556139	0.137073			t, df	t=9.791, df=4		t, df	t=4.880, df=4
		33.19	27.773		5.34698	1.15739	0.448322
		33.0049	27.7351		5.16188	0.972294	0.509695
CtrSPS4	TRV-EV	28.4758	27.1317	27.392	1.08382	-0.0492236	1.03471	1.00345	0.100326
		28.6912	27.6389		1.2992	0.166154	0.891215
		28.4081	27.4052		1.01611	-0.116931	1.08443					Figure S3b TRV-EV vs TRV-STP1-1			Figure S3b TRV-EV vs TRV-STP1-2
	TRV-STP1-1	30.3022	27.8794	27.8053	2.49694	1.3639	0.388531	0.501901	0.0982029			P value	0.0035		P value	0.0017
		29.7837	27.7312		1.97845	0.845409	0.556553					P value summary	**		P value summary	**
		29.7732	27.8053		1.96795	0.834904	0.56062					Significantly different (P < 0.05)?	Yes		Significantly different (P < 0.05)?	Yes
	TRV-STP1-2	30.3158	28.0208	27.843	2.47284	1.3398	0.395077	0.420997	0.0890869			One- or two-tailed P value?	Two-tailed		One- or two-tailed P value?	Two-tailed
		29.919	27.773		2.07599	0.942947	0.520169					t, df	t=6.188, df=4		t, df	t=7.519, df=4
		30.4999	27.7351		2.65694	1.5239	0.347745
Figure S3c
	Sample	Photosynthetic rate (μmol/CO2/m2/s)	Average	sd
	TRV-EV	4.11	4.05667	0.0680686
		3.98										Figure S3c TRV-EV vs TRV-STP1-1			Figure S3c TRV-EV vs TRV-STP1-2
		4.08										P value	0.6251		P value	0.7923
	TRV-STP1-1	4.01	4.09	0.08544								P value summary	ns		P value summary	ns
		4.18										Significantly different (P < 0.05)?	No		Significantly different (P < 0.05)?	No
		4.08										One- or two-tailed P value?	Two-tailed		One- or two-tailed P value?	Two-tailed
	TRV-STP1-2	4.06	4.07	0.0458258								t, df	t=0.5285, df=4		t, df	t=0.2814, df=4
		4.03
		4.12

## Sheet: Figure S4
Figure S4a
Detector	Sample	Ct	ACTIN Ct	ACTIN Ct average value	△Ct	△△Ct	2^(-△△Ct)(quantity)	RQ	sd
CtrSTP1	OE-EV	25.0848	21.3783	21.2811	3.8037	-0.142738	1.104	1.00318	0.0979838		Figure S4a OE-EV vs OE-STP1-1			Figure S4a OE-EV vs OE-STP1-2
		25.2315	21.2366		3.95041	0.00398064	0.997245				P value	<0.001		P value	<0.001
		25.3663	21.2284		4.08519	0.138758	0.908301				P value summary	***		P value summary	***
	OE-STP1-1	23.4429	22.9004	23.1678	0.27503	-3.6714	12.741	11.1949	1.37435		Significantly different (P < 0.05)?	Yes		Significantly different (P < 0.05)?	Yes
		23.7763	23.3842		0.608469	-3.33797	10.1118				One- or two-tailed P value?	Two-tailed		One- or two-tailed P value?	Two-tailed
		23.6904	23.2188		0.522576	-3.42386	10.7321				t, df	t=12.81, df=4		t, df	t=10.04, df=4
	OE-STP1-2	23.0278	22.1448	22.3542	0.673602	-3.27283	9.66542	9.70407	1.49823
		23.2605	22.3477		0.906323	-3.04011	8.22554
		22.8124	22.57		0.458273	-3.48816	11.2212
Figure S4d
	Sample	EL	Average	sd
before	OE-EV	10.7969	10.7756	0.208514
		10.9726									Figure S4d after: OE-EV vs OE-STP1-1			Figure S4d after: OE-EV vs OE-STP1-2
		10.5572									P value	<0.001		P value	0.0013
	OE-STP1-1	13.544	14.3193	0.678231							P value summary	***		P value summary	**
		14.8026									Significantly different (P < 0.05)?	Yes		Significantly different (P < 0.05)?	Yes
		14.6114									One- or two-tailed P value?	Two-tailed		One- or two-tailed P value?	Two-tailed
	OE-STP1-2	12.0521	12.4539	0.584436							t, df	t=9.034, df=4		t, df	t=8.095, df=4
		12.1853
		13.1244
after	OE-EV	72.108	65.4023	7.75187
		67.1843
		56.9146
	OE-STP1-1	22.3893	24.1418	1.57961
		25.456
		24.58
	OE-STP1-2	28.2743	27.9009	2.07478
		29.7637
		25.6648
Figure S4e
	Sample	MDA content	Average	sd
before	OE-EV	1.84632	1.6919	0.299842
		1.88305
		1.34632
	OE-STP1-1	3.72235	3.50913	0.280361
		3.19156
		3.61347
	OE-STP1-2	2.28303	2.19494	0.358217							Figure S4e after: OE-EV vs OE-STP1-1			Figure S4e after: OE-EV vs OE-STP1-2
		2.50089									Unpaired t test			Unpaired t test
		1.80089									P value	<0.001		P value	<0.001
after	OE-EV	12.3513	11.8846	0.404682							P value summary	***		P value summary	***
		11.6721									Significantly different (P < 0.05)?	Yes		Significantly different (P < 0.05)?	Yes
		11.6304									One- or two-tailed P value?	Two-tailed		One- or two-tailed P value?	Two-tailed
	OE-STP1-1	7.45691	6.9938	0.43038							t, df	t=14.34, df=4		t, df	t=13.91, df=4
		6.91837
		6.60612
	OE-STP1-2	7.83307	7.70135	0.327953
		7.94297
		7.32802
Figure S4f
	Sample	Root (dehydrogenase) activity[mg/(g·h)]	Average	sd
before	OE-EV	0.973175	1.00651	0.0389779
		1.04937
		0.996984
	OE-STP1-1	0.963651	0.958889	0.0280822							Figure S4f after: OE-EV vs OE-STP1-1			Figure S4f after: OE-EV vs OE-STP1-2
		0.92873									P value	<0.001		P value	<0.001
		0.984286									P value summary	***		P value summary	***
	OE-STP1-2	1.03667	1.01921	0.0373269							Significantly different (P < 0.05)?	Yes		Significantly different (P < 0.05)?	Yes
		0.976349									One- or two-tailed P value?	Two-tailed		One- or two-tailed P value?	Two-tailed
		1.0446									t, df	t=13.91, df=4		t, df	t=12.04, df=4
after	OE-EV	0.203333	0.24619	0.0381283
		0.276349
		0.258889
	OE-STP1-1	0.647778	0.621852	0.0270463
		0.59381
		0.623968
	OE-STP1-2	0.577937	0.556243	0.0231296
		0.531905
		0.558889
Figure S4h
	Sample	content	Average	sd
fructose	OE-EV	0.267344	0.315647	0.0419923							Figure S4h OE-EV vs OE-STP1-1			Figure S4h OE-EV vs OE-STP1-2
		0.336127									P value	<0.001		P value	0.0273
		0.34347									P value summary	***		P value summary	*
	OE-STP1-1	0.563236	0.531779	0.0331797							Significantly different (P < 0.05)?	Yes		Significantly different (P < 0.05)?	Yes
		0.49711									One- or two-tailed P value?	Two-tailed		One- or two-tailed P value?	Two-tailed
		0.53499									t, df	t=12.04, df=4		t, df	t=3.398, df=4
	OE-STP1-2	0.420779	0.42162	0.0345203
		0.387527
		0.456552
	Sample	content	Average	sd
glutose	OE-EV	0.42495	0.443084	0.0677537							Figure S4h OE-EV vs OE-STP1-1			Figure S4h OE-EV vs OE-STP1-2
		0.386242									P value	0.0248		P value	0.0435
		0.518059									P value summary	*		P value summary	*
	OE-STP1-1	0.566065	0.623161	0.0576752							Significantly different (P < 0.05)?	Yes		Significantly different (P < 0.05)?	Yes
		0.622021									One- or two-tailed P value?	Two-tailed		One- or two-tailed P value?	Two-tailed
		0.681399									t, df	t=3.506, df=4		t, df	t=2.915, df=4
	OE-STP1-2	0.597027	0.594412	0.0592284
		0.533919
		0.652289
	Sample	content	Average	sd
surcose	OE-EV	3.01365	3.31975	0.318466
		3.64929									Figure S4h OE-EV vs OE-STP1-1			Figure S4h OE-EV vs OE-STP1-2
		3.2963									P value	<0.001		P value	<0.001
	OE-STP1-1	6.67814	6.14342	0.464189							P value summary	***		P value summary	***
		5.90817									Significantly different (P < 0.05)?	Yes		Significantly different (P < 0.05)?	Yes
		5.84396									One- or two-tailed P value?	Two-tailed		One- or two-tailed P value?	Two-tailed
	OE-STP1-2	7.48858	7.05156	0.418318							t, df	t=8.691, df=4		t, df	t=12.30, df=4
		7.01125
		6.65486
Figure S4i
Detector	Sample	Ct	ACTIN Ct	ACTIN Ct average value	△Ct	△△Ct	2^(-△△Ct)(quantity)	RQ	sd
PtrSPS1	OE-EV	28.5853	23.4145	23.3973	5.18799	-0.207987	1.15508	1.00932	0.164652		Figure S4i OE-EV vs OE-STP1-1			Figure S4i OE-EV vs OE-STP1-2
		28.7337	23.2395		5.3364	-0.059576	1.04216				P value	0.5659		P value	0.9813
		29.0608	23.538		5.66354	0.267563	0.830722				P value summary	ns		P value summary	ns
	OE-STP1-1	29.9215	24.4362	24.3954	5.52614	0.130168	0.913725	0.948486	0.03626		Significantly different (P < 0.05)?	No		Significantly different (P < 0.05)?	No
		29.8116	24.3928		5.4162	0.0202249	0.986079				One- or two-tailed P value?	Two-tailed		One- or two-tailed P value?	Two-tailed
		29.872	24.3572		5.47659	0.0806135	0.945655				t, df	t=0.6250, df=4		t, df	t=0.02495, df=4
	OE-STP1-2	29.3445	24.0512	24.0364	5.30806	-0.0879125	1.06283	1.01234	0.129924
		29.642	24.0179		5.60562	0.209647	0.864749
		29.2825	24.0401		5.24615	-0.149829	1.10944
PtrSPS2	OE-EV	31.0245	23.4145	23.3973	7.62718	0.122408	0.918653	1.002	0.0769042
		30.8042	23.2395		7.40687	-0.0978947	1.07021				Figure S4i OE-EV vs OE-STP1-1			Figure S4i OE-EV vs OE-STP1-2
		30.8776	23.538		7.48026	-0.0245132	1.01714				P value	0.0229		P value	0.0022
	OE-STP1-1	31.3467	24.4362	24.3954	6.95131	-0.553456	1.4676	1.71424	0.334565		P value summary	*		P value summary	**
		30.8332	24.3928		6.43778	-1.06699	2.09506				Significantly different (P < 0.05)?	Yes		Significantly different (P < 0.05)?	Yes
		31.2402	24.3572		6.8448	-0.659968	1.58005				One- or two-tailed P value?	Two-tailed		One- or two-tailed P value?	Two-tailed
	OE-STP1-2	30.431	24.0512	24.0364	6.39459	-1.11018	2.15873	2.00865	0.237261		t, df	t=3.594, df=4		t, df	t=6.991, df=4
		30.4489	24.0179		6.41249	-1.09228	2.13211
		30.7461	24.0401		6.70974	-0.795032	1.73512
PtrSPS3	OE-EV	31.3494	23.4145	23.3973	7.95214	-0.227994	1.17121	1.00811	0.156994		Figure S4i OE-EV vs OE-STP1-1			Figure S4i OE-EV vs OE-STP1-2
		31.7983	23.2395		8.40104	0.220904	0.858028				P value	0.0078		P value	0.0181
		31.5845	23.538		8.18723	0.00709089	0.995097				P value summary	**		P value summary	*
	OE-STP1-1	31.4922	24.4362	24.3954	7.09681	-1.08333	2.11892	2.18525	0.381261		Significantly different (P < 0.05)?	Yes		Significantly different (P < 0.05)?	Yes
		31.1996	24.3928		6.80422	-1.37591	2.59532				One- or two-tailed P value?	Two-tailed		One- or two-tailed P value?	Two-tailed
		31.6946	24.3572		7.29925	-0.880884	1.8415				t, df	t=4.945, df=4		t, df	t=3.860, df=4
	OE-STP1-2	31.5816	24.0512	24.0364	7.54518	-0.634956	1.55289	2.0719	0.450723
		30.9747	24.0179		6.93832	-1.24182	2.36497
		31.0163	24.0401		6.97986	-1.20027	2.29783
PtrSPS4	OE-EV	30.0688	23.4145	23.3973	6.6715	-0.00763664	1.00531	1.00453	0.116547
		29.912	23.2395		6.51475	-0.164385	1.12069
		30.2485	23.538		6.85116	0.172022	0.887598				Figure S4i OE-EV vs OE-STP1-1			Figure S4i OE-EV vs OE-STP1-2
	OE-STP1-1	30.6394	24.4362	24.3954	6.24398	-0.435148	1.35205	1.46252	0.157088		P value	0.0154		P value	0.0095
		30.5962	24.3928		6.20077	-0.478361	1.39316				P value summary	*		P value summary	**
		30.3588	24.3572		5.96337	-0.715761	1.64235				Significantly different (P < 0.05)?	Yes		Significantly different (P < 0.05)?	Yes
	OE-STP1-2	29.9343	24.0512	24.0364	5.89787	-0.78126	1.71863	1.53537	0.158866		One- or two-tailed P value?	Two-tailed		One- or two-tailed P value?	Two-tailed
		30.1786	24.0179		6.14226	-0.536874	1.45083				t, df	t=4.055, df=4		t, df	t=4.666, df=4
		30.1928	24.0401		6.15642	-0.522716	1.43666

[truncated: 6 more sheets: Figure S5, Figure S8, Figure S10, Figure S11, Figure S12, Figure S18]
